# Supplementary material for: Emergence of slip-ideal-slip behavior in tip-links serve as force filters of sound in hearing
Source: Nat Commun. 2024 Feb 21;15:1595. doi: 10.1038/s41467-024-45423-8 (PMC10881517; doi:10.1038/s41467-024-45423-8)
Supplement: Supplementary file 6 — Source Data [file 41467_2024_45423_MOESM6_ESM.xlsx]

## Sheet: Figure 1e
	12 pN			18 pN			31 pN			37 pN			44 pN			53 pN			72 pN			85 pN			107 pN			133 pN
Time (s)	Survival Probability (SP)		Time (s)	SP		Time (s)	SP		Time (s)	SP		Time (s)	SP		Time (s)	SP		Time (s)	SP		Time (s)	SP		Time (s)	SP		Time (s)	SP
0.47	1		0.71	1		0.14	1		0.35	1		0.07	1		0.02	1		0.03	1		0.06	1		0.06	1		0.05	1
0.66	0.99		0.76	0.99		0.24	0.98		0.5	0.98		0.08	0.98		0.05	0.98		0.07	0.98		0.2	0.98		0.13	0.98		0.08	0.99
0.88	0.98		0.95	0.97		0.28	0.97		0.55	0.97		0.24	0.97		0.05	0.97		0.07	0.97		0.22	0.97		0.15	0.97		0.08	0.98
1.56	0.97		1.28	0.96		0.35	0.95		0.61	0.95		0.32	0.95		0.12	0.95		0.13	0.95		0.25	0.95		0.15	0.95		0.09	0.97
1.89	0.95		1.78	0.95		0.5	0.94		0.61	0.93		0.33	0.93		0.13	0.94		0.14	0.93		0.26	0.93		0.18	0.93		0.09	0.96
1.99	0.94		1.82	0.93		0.64	0.92		0.72	0.92		0.4	0.92		0.2	0.92		0.14	0.92		0.28	0.92		0.18	0.92		0.11	0.95
2	0.93		2.12	0.92		0.95	0.91		0.79	0.9		0.49	0.9		0.21	0.9		0.15	0.9		0.29	0.9		0.19	0.9		0.11	0.95
2.11	0.92		2.44	0.9		1.18	0.89		0.87	0.88		0.55	0.89		0.24	0.89		0.16	0.88		0.36	0.88		0.22	0.88		0.11	0.94
2.13	0.91		2.55	0.89		1.4	0.88		0.9	0.87		0.64	0.87		0.26	0.87		0.17	0.87		0.38	0.87		0.22	0.87		0.12	0.93
2.2	0.9		2.78	0.88		1.7	0.86		0.93	0.85		0.82	0.85		0.42	0.86		0.19	0.85		0.39	0.85		0.25	0.85		0.12	0.92
2.45	0.88		3.07	0.86		1.93	0.85		0.96	0.83		0.88	0.84		0.56	0.84		0.19	0.83		0.41	0.83		0.25	0.83		0.13	0.91
2.77	0.87		3.83	0.85		2.07	0.83		1.07	0.82		0.95	0.82		0.66	0.83		0.21	0.82		0.45	0.82		0.27	0.82		0.13	0.9
2.92	0.86		4.21	0.84		2.15	0.82		1.21	0.8		1.16	0.8		0.84	0.81		0.26	0.8		0.46	0.8		0.42	0.8		0.14	0.89
3.15	0.85		4.93	0.82		2.25	0.8		1.26	0.78		1.25	0.79		0.89	0.79		0.31	0.78		0.47	0.78		0.42	0.78		0.15	0.88
3.33	0.84		5.03	0.81		2.35	0.78		1.29	0.77		1.4	0.77		1.31	0.78		0.31	0.77		0.47	0.77		0.43	0.77		0.16	0.87
4.06	0.83		5.35	0.79		2.48	0.77		1.4	0.75		1.63	0.75		1.71	0.76		0.35	0.75		0.49	0.75		0.46	0.75		0.17	0.86
4.08	0.81		5.35	0.78		2.6	0.75		1.63	0.73		1.82	0.74		1.73	0.75		0.36	0.73		0.49	0.73		0.47	0.73		0.17	0.86
4.28	0.8		5.37	0.77		2.8	0.74		1.7	0.72		2.05	0.72		2.04	0.73		0.41	0.72		0.77	0.72		0.51	0.72		0.17	0.85
4.35	0.79		5.67	0.75		3.1	0.72		1.79	0.7		2.1	0.7		2.26	0.71		0.47	0.7		0.81	0.7		0.57	0.7		0.17	0.84
4.78	0.78		5.9	0.74		3.21	0.71		1.79	0.68		2.15	0.69		2.35	0.7		0.5	0.68		0.92	0.68		0.58	0.68		0.2	0.83
4.98	0.77		6.58	0.73		3.29	0.69		2.17	0.67		2.26	0.67		2.47	0.68		0.52	0.67		0.99	0.67		0.61	0.67		0.21	0.82
5.05	0.76		7.24	0.71		3.52	0.68		2.48	0.65		2.35	0.66		2.75	0.67		0.55	0.65		1.19	0.65		0.61	0.65		0.21	0.81
5.71	0.74		7.37	0.7		4.03	0.66		2.74	0.63		2.57	0.64		2.77	0.65		0.55	0.63		1.26	0.63		0.63	0.63		0.21	0.8
5.95	0.73		7.49	0.68		4.46	0.65		2.96	0.62		2.87	0.62		2.83	0.63		0.61	0.62		1.28	0.62		0.64	0.62		0.24	0.79
6.27	0.72		7.91	0.67		4.99	0.63		3.46	0.6		3.03	0.61		2.93	0.62		0.62	0.6		1.29	0.6		0.73	0.6		0.24	0.78
6.83	0.71		8.26	0.66		5.25	0.62		3.58	0.58		3.09	0.59		3.05	0.6		0.75	0.58		1.38	0.58		0.86	0.58		0.26	0.77
7.32	0.7		8.27	0.64		5.92	0.6		3.78	0.57		3.31	0.57		3.69	0.59		0.79	0.57		1.53	0.57		0.88	0.57		0.26	0.76
7.69	0.69		8.71	0.63		6.06	0.58		4.02	0.55		3.54	0.56		3.78	0.57		0.81	0.55		1.62	0.55		1.23	0.55		0.26	0.75
8.02	0.67		8.74	0.62		6.4	0.57		4.04	0.53		3.69	0.54		3.79	0.56		1.06	0.53		1.97	0.53		1.23	0.53		0.29	0.75
8.49	0.66		8.81	0.6		6.76	0.55		4.07	0.52		3.86	0.52		3.92	0.54		1.09	0.52		2.05	0.52		1.25	0.52		0.3	0.74
8.7	0.65		10.17	0.59		7.03	0.54		4.34	0.5		4.18	0.51		4.34	0.52		1.53	0.5		2.36	0.5		1.33	0.5		0.3	0.73
9.01	0.64		10.43	0.58		7.39	0.52		4.64	0.48		4.38	0.49		4.39	0.51		1.68	0.48		2.56	0.48		1.48	0.48		0.3	0.73
9.41	0.63		10.71	0.56		7.75	0.51		4.72	0.47		4.67	0.48		4.45	0.49		1.69	0.47		2.71	0.47		1.72	0.47		0.3	0.73
9.78	0.62		10.74	0.55		8.1	0.49		5.36	0.45		5.24	0.46		4.52	0.48		1.86	0.45		2.76	0.45		1.8	0.45		0.34	0.7
10.39	0.6		11.02	0.53		8.36	0.48		5.64	0.43		5.38	0.44		4.8	0.46		2.07	0.43		3.02	0.43		1.87	0.43		0.35	0.69
10.79	0.59		11.07	0.52		8.76	0.46		5.77	0.42		5.57	0.43		5.09	0.44		2.43	0.42		3.34	0.42		1.94	0.42		0.37	0.68
10.96	0.58		11.45	0.51		8.9	0.45		6	0.4		6.25	0.41		5.17	0.43		2.66	0.4		3.37	0.4		1.95	0.4		0.37	0.67
11.31	0.57		12.51	0.49		9.03	0.43		6.48	0.38		6.53	0.39		5.53	0.41		2.71	0.38		3.53	0.38		2.17	0.38		0.38	0.66
11.63	0.56		12.83	0.48		9.03	0.42		6.81	0.37		6.83	0.38		5.75	0.4		3.04	0.37		3.53	0.37		2.2	0.37		0.39	0.65
11.77	0.55		13.13	0.47		9.09	0.4		6.94	0.35		7.18	0.36		5.9	0.38		3.19	0.35		3.59	0.35		2.3	0.35		0.39	0.65
11.91	0.53		13.45	0.45		9.15	0.38		7.25	0.33		7.61	0.34		5.94	0.37		4.01	0.33		3.85	0.33		2.34	0.33		0.4	0.64
12.01	0.52		13.56	0.44		9.48	0.37		7.39	0.32		7.78	0.33		6.55	0.35		4.63	0.32		4.03	0.32		2.73	0.32		0.44	0.63
12.53	0.51		13.63	0.42		9.61	0.35		7.55	0.3		8.16	0.31		6.88	0.33		4.83	0.3		4.16	0.3		3.34	0.3		0.48	0.62
13.29	0.5		13.88	0.41		9.71	0.34		8.7	0.28		8.33	0.3		7.15	0.32		5.23	0.28		4.71	0.28		3.58	0.28		0.48	0.61
14.13	0.49		14.68	0.4		9.98	0.32		8.79	0.27		8.78	0.28		7.24	0.3		5.24	0.27		4.75	0.27		3.7	0.27		0.48	0.61
14.74	0.48		14.69	0.38		10.16	0.31		9.32	0.25		9.17	0.26		8.11	0.29		5.68	0.25		5.04	0.25		3.79	0.25		0.49	0.59
15.23	0.47		15.35	0.37		10.2	0.29		9.58	0.23		9.79	0.25		8.25	0.27		6.23	0.23		5.45	0.23		3.87	0.23		0.49	0.58
15.44	0.45		16.58	0.36		10.45	0.28		10.22	0.22		9.89	0.23		8.31	0.25		6.28	0.22		6.63	0.22		4.45	0.22		0.55	0.57
15.59	0.44		16.96	0.34		11.27	0.26		10.64	0.2		10.37	0.21		9.06	0.24		6.69	0.2		6.71	0.2		4.46	0.2		0.58	0.56
15.68	0.43		17.59	0.33		12.36	0.25		12.78	0.18		10.93	0.2		9.16	0.22		7.09	0.18		7.27	0.18		5.08	0.18		0.59	0.55
15.81	0.42		17.91	0.32		12.4	0.23		13.08	0.17		11.3	0.18		9.73	0.21		7.98	0.17		7.54	0.17		6.56	0.17		0.6	0.55
16.74	0.41		18.34	0.3		12.56	0.22		13.1	0.15		12.02	0.16		10.32	0.19		8.46	0.15		7.83	0.15		8.38	0.15		0.61	0.54
17.3	0.4		18.41	0.29		13.48	0.2		13.21	0.13		12.29	0.15		11.91	0.17		9.03	0.13		9.08	0.13		8.9	0.13		0.62	0.53
17.83	0.38		18.56	0.27		13.82	0.18		14.11	0.12		12.65	0.13		12.75	0.16		9.08	0.12		9.57	0.12		10.01	0.12		0.63	0.52
18.28	0.37		19.34	0.26		14.1	0.17		14.76	0.1		13.15	0.11		13.27	0.14		11.48	0.1		13.29	0.1		10.03	0.1		0.67	0.51
19.1	0.36		19.57	0.25		15.31	0.15		14.98	0.08		13.42	0.1		14.38	0.13		11.95	0.08		13.55	0.08		11.22	0.08		0.69	0.5
19.62	0.35		19.85	0.23		16.68	0.14		15.74	0.07		13.82	0.08		16.01	0.11		13.44	0.07		15.23	0.07		11.64	0.07		0.74	0.49
19.85	0.34					17.77	0.12		18.6	0.05		14.38	0.07		16.17	0.1		14.75	0.05		17.14	0.05		12.49	0.05		0.77	0.48
						18.26	0.11		18.67	0.03		14.78	0.05		16.67	0.08		15.45	0.03		18.05	0.03		13.62	0.03		0.77	0.47
						18.98	0.09		19	0.02		16.24	0.03		17.86	0.06		18.72	0.02		19.5	0.02		17.41	0.02		0.77	0.46
																					--			--			0.78	0.45
																					--			--			0.8	0.45
																											0.82	0.44
																											0.87	0.43
																											0.92	0.42
																											0.95	0.41
																											0.96	0.4
																											1.09	0.39
																											1.11	0.38
																											1.11	0.38
																											1.13	0.36
																											1.19	0.35
																											1.31	0.35
																											1.34	0.34
																											1.4	0.33
																											1.41	0.32
																											1.56	0.31
																											1.57	0.3
																											1.6	0.29
																											1.6	0.28
																											1.68	0.27
																											1.83	0.26
																											1.85	0.25
																											1.95	0.25
																											1.97	0.24
																											1.98	0.23
																											2.03	0.22
																											2.15	0.21
																											2.38	0.2
																											2.82	0.19
																											2.86	0.18
																											2.9	0.17
																											2.96	0.16
																											3.26	0.15
																											3.59	0.15
																											3.93	0.14
																											4.06	0.13
																											4.36	0.12
																											4.55	0.11
																											6.29	0.1
																											6.31	0.09
																											6.35	0.08
																											6.7	0.07
																											6.79	0.06
																											7.87	0.05
																											8.17	0.05
																											9.76	0.04
																											10.54	0.03
																											13	0.02
																											16.87	0.01
																											17.64	0

## Sheet: Figure 1f
Tip-link complex
Force (pN)	Lifetime (s)	Lifetime error
12	19.4	0.2
18	15.3	0.3
31	9.6	0.2
37	6.4	0.1
44	6.3	0.1
53	6.3	0.1
72	6.3	0.3
85	5.7	0.5
107	5.3	0.7
133	4.8	0.6

## Sheet: Figure 2b
	28 pN			41 pN			58 pN			80 pN			103 pN			119 pN			143 pN
Time (s)	SP	Time (s)		SP		Time (s)	SP		Time (s)	SP		Time (s)	SP		Time (s)	SP		Time (s)	SP
0.09	1		0.1	1		0.09	1		0.08	1		0.08	1		0.1	1		0.04	1
0.13	0.95		0.28	0.97		0.09	0.98		0.22	0.96		0.17	0.96		0.16	0.96		0.05	0.96
0.35	0.9		0.35	0.93		0.11	0.96		0.41	0.92		0.82	0.91		0.26	0.91		0.06	0.92
1	0.85		0.36	0.9		0.15	0.95		0.42	0.88		0.89	0.87		0.37	0.87		0.09	0.88
1.57	0.8		0.4	0.86		0.18	0.93		0.78	0.83		0.94	0.83		0.43	0.83		0.1	0.85
2.12	0.75		0.45	0.83		0.26	0.91		0.84	0.79		0.99	0.78		0.51	0.78		0.1	0.81
2.23	0.7		0.47	0.79		0.28	0.89		1.8	0.75		1.16	0.74		0.63	0.74		0.11	0.77
2.43	0.65		0.58	0.76		0.28	0.88		1.85	0.71		1.38	0.7		0.78	0.7		0.12	0.73
2.47	0.6		0.76	0.72		0.35	0.86		1.95	0.67		1.52	0.65		1.01	0.65		0.16	0.69
2.72	0.55		0.77	0.69		0.41	0.84		1.98	0.63		1.78	0.61		1.05	0.61		0.17	0.65
2.93	0.5		0.97	0.66		0.46	0.82		2.12	0.58		2.03	0.57		1.13	0.57		0.22	0.62
2.99	0.45		1	0.62		0.46	0.81		2.49	0.54		2.45	0.52		1.24	0.52		0.24	0.58
3.83	0.4		1.06	0.59		0.55	0.79		2.64	0.5		3.33	0.48		1.9	0.48		0.24	0.54
3.85	0.35		1.11	0.55		0.58	0.77		2.68	0.46		3.41	0.43		2.18	0.43		0.32	0.5
5.06	0.3		1.51	0.52		0.6	0.75		2.95	0.42		3.51	0.39		3.27	0.39		0.37	0.46
6.46	0.25		1.57	0.48		0.68	0.74		3.25	0.38		3.55	0.35		3.55	0.35		0.43	0.42
6.52	0.2		1.65	0.45		0.68	0.72		3.95	0.33		3.63	0.3		3.83	0.3		0.93	0.38
7.35	0.15		1.68	0.41		0.69	0.7		4.09	0.29		4.27	0.26		4.3	0.26		0.97	0.35
8.21	0.1		1.72	0.38		0.76	0.68		4.51	0.25		5.32	0.22		4.79	0.22		1.05	0.31
8.79	0.05		1.84	0.34		0.81	0.67		4.87	0.21		5.63	0.17		5.3	0.17		1.24	0.27
			1.99	0.31		0.87	0.65		4.92	0.17		6.05	0.13		6.76	0.13		2.28	0.23
			2.62	0.28		0.97	0.63		8.07	0.13		6.05	0.13		8.3	0.09		2.91	0.19
			2.93	0.24		0.99	0.61		8.25	0.08		7.89	0.04		9.49	0.04		3.27	0.15
			2.94	0.21		1.04	0.6		9.57	0.04								3.83	0.12
			2.99	0.17		1.04	0.58											3.91	0.08
			5.06	0.14		1.05	0.56
			6.52	0.1		1.11	0.54
			7.35	0.07		1.15	0.53
			8.46	0.03		1.17	0.51
						1.2	0.49
						1.21	0.47
						1.26	0.46
						1.26	0.44
						1.76	0.42
						1.83	0.4
						1.86	0.39
						1.9	0.37
						1.94	0.35
						1.96	0.33
						2.14	0.32
						2.18	0.3
						2.19	0.28
						2.44	0.26
						2.45	0.25
						2.85	0.23
						3.3	0.21
						3.43	0.19
						3.43	0.18
						3.69	0.16
						3.83	0.14
						4.45	0.12
						4.62	0.11
						5.55	0.09
						6.19	0.07
						6.74	0.05
						7.26	0.04
						8.95	0.02

## Sheet: Figure 2c
Cdh23 EC1-2-Pcdh15 EC1-2 (WT)					Cdh23 EC1-2-Pcdh15 EC1-2 (R113G)
Force (pN)	Lifetime (s)	Lifetime error			Force (pN)	Lifetime (s)	Lifetime error
28	4.23	0.29			16	5.3	0.44
41	2.04	0.1			33	3.79	0.18
58	1.86	0.04			47	2.52	0.04
80	3.36	0.2			77	1.91	0.06
103	3.23	0.2			115	1.14	0.25
119	2.49	0.15			152	1.15	0.07
143	0.9	0.14

## Sheet: Simulation system Figure 2d
			Box Dimensions	Total Number of atoms	Number of water molecules	Salt concentration
			14.6*6.9*6.9 nm	72440	21793

## Sheet: Figure 3d
Cdh23 EC1-5-Pcdh15 EC1-2				Cdh23 EC1-10-Pcdh15 EC1-2				Cdh23 EC1-21-Pcdh15 EC1-2				Cdh23 EC1-27-Pcdh15 EC1-2
Force (pN)	Lifetime (s)	Lifetime error		Force (pN)	Lifetime (s)	Lifetime error		Force (pN)	Lifetime (s)	Lifetime error		Force (pN)	Lifetime (s)	Lifetime error
16	1.76	0.14		16	3.9	0.05		16	4.24	0.25		11	4.43	0.18
23	1.56	0.2		23	2.96	0.14		25	4.13	0.21		21	4.12	0.22
28	1.34	0.12		36	2.24	0.06		46	2.87	0.22		30	4.2	0.18
35	1.19	0.05		45	1.72	0.07		55	3.23	0.39		41	3.59	0.22
45	0.88	0.13		55	2.1	0.05		66	3.63	0.31		51	3.06	0.23
56	0.81	0.1		64	2.38	0.11		75	3.26	0.37		57	3.12	0.36
65	1.36	0.13		75	2.48	0.13		85	1.91	0.32		65	3.19	0.28
76	1.61	0.15		95	2.41	0.23		96	2.03	0.27		73	3.75	0.35
86	1.76	0.09		105	1.67	0.35		114	1.28	0.15		78	3.47	0.33
106	1.64	0.07		115	1.12	0.14		145	1	0.29		88	2.6	0.27
125	1.36	0.09		125	0.96	0.21						101	2.02	0.31
142	1.06	0.1		154	0.74	0.07						122	1.95	0.34
165	0.35	0.13										151	1.56	0.17

## Sheet: Figure 3e
Cdh23 EC1-5-Pcdh15 EC1-2			Cdh23 EC1-10-Pcdh15 EC1-2			Cdh23 EC1-21-Pcdh15 EC1-2			Cdh23 EC1-27-Pcdh15 EC1-2
Step-height (nm)	Norm. counts		Step-height (nm)	Norm. counts		Step-height (nm)	Norm. counts		Step-height (nm)	Norm. counts
0.5	0.07143		0.5	0.02632		0.5	0.34454		0.5	0.375
1.5	0.14286		1.5	0.15789		1.5	0.57143		1.5	0.55357
2.5	0.14286		2.5	0.36842		2.5	0.60504		2.5	0.82143
3.5	0.28571		3.5	0.71053		3.5	1		3.5	1
4.5	0.35714		4.5	0.47368		4.5	0.78151		4.5	0.94643
5.5	0.57143		5.5	1		5.5	0.55462		5.5	0.75
6.5	0.28571		6.5	0.73684		6.5	0.69748		6.5	0.83929
7.5	0.14286		7.5	0.94737		7.5	0.37815		7.5	0.625
8.5	0.28571		8.5	0.47368		8.5	0.33613		8.5	0.55357
9.5	0.21429		9.5	0.26316		9.5	0.33613		9.5	0.46429
10.5	0.57143		10.5	0.31579		10.5	0.26891		10.5	0.53571
11.5	0.42857		11.5	0.63158		11.5	0.20168		11.5	0.57143
12.5	0.85714		12.5	0.60526		12.5	0.15966		12.5	0.67857
13.5	1		13.5	0.47368		13.5	0.21849		13.5	0.64286
14.5	0.42857		14.5	0.28947		14.5	0.26891		14.5	0.5
15.5	0.64286		15.5	0.39474		15.5	0.21849		15.5	0.64286
16.5	0.21429		16.5	0.34211		16.5	0.15126		16.5	0.39286
17.5	0.35714		17.5	0.28947		17.5	0.14286		17.5	0.35714
18.5	0.28571		18.5	0.21053		18.5	0.10084		18.5	0.19643
19.5	0.57143		19.5	0.13158		19.5	0.03361		19.5	0.3125
20.5	0.5		20.5	0.26316		20.5	0.14286		20.5	0.28571
21.5	0.5		21.5	0.36842		21.5	0.07563		21.5	0.375
22.5	0.57143		22.5	0.18421		22.5	0.11765		22.5	0.32143
23.5	0.57143		23.5	0.21053		23.5	0.15126		23.5	0.33929
24.5	0.5		24.5	0.13158		24.5	0.17647		24.5	0.25
25.5	0.5		25.5	0.07895		25.5	0.14286		25.5	0.125
26.5	0.35714		26.5	0.10526		26.5	0.10084		26.5	0.10714
27.5	0.35714		27.5	0.05263		27.5	0.06723		27.5	0.21429
28.5	0.14286		28.5	0.15789		28.5	0.06882		28.5	0.16964
29.5	0.14286		29.5	0.05263		29.5	0.07563		29.5	0.11607
30.5	0.35714		30.5	0.10526		30.5	0.10924		30.5	0.125
31.5	0.28571		31.5	0.05263		31.5	0.09244		31.5	0.16071
32.5	0.35714		32.5	0.10526		32.5	0.15126		32.5	0.19643
33.5	0.57143		33.5	0.13158		33.5	0.18966		33.5	0.3125
34.5	0.71429		34.5	0.22421		34.5	0.11765		34.5	0.25
35.5	0.42857		35.5	0.13158		35.5	0.06723		35.5	0.16071
36.5	0.35714		36.5	0.07895		36.5	0.03613		36.5	0.08929
37.5	0.35714		37.5	0.02632		37.5	0.04202		37.5	0.08929
38.5	0.07143		38.5	0.02632		38.5	0.02521		38.5	0.07143
39.5	0.07143		39.5	0.02632		39.5	0.0084		39.5	0.03571
40.5	0.21429		40.5	0.05263		40.5	0		40.5	0.05357
41.5	0.21429		41.5	0.02632		41.5	0		41.5	0
42.5	0.07143		42.5	0		42.5	0		42.5	0.07143
43.5	0		43.5	0.05263		43.5	0.0084		43.5	0.16071
44.5	0.07143		44.5	0		44.5	0.01681		44.5	0.03571
45.5	0		45.5	0.02632					45.5	0.08929

## Sheet: Figure 4a
Single pair of semiflexible filaments
Force (pN)	Lifetime (s)	Lifetime error
4.2	2.39688	0.26
5.04	2.13491	0.23
6.3	1.95397	0.22
8.4	2.1126	0.29
9.66	2.16592	0.36
11.34	2.5357	0.47
12.6	2.66063	0.51
13.86	2.70246	0.51
15.54	2.45266	0.45
16.8	2.24076	0.4
18.9	1.73195	0.23
21	1.56841	0.18
23.1	1.51535	0.19
27.3	1.4879	0.24
29.4	1.3723	0.21
31.5	1.28047	0.16
33.6	1.19825	0.14
35.7	1.14714	0.16
37.8	1.11387	0.17
42	0.9896	0.14
46.2	0.88951	0.12
50.4	0.85256	0.14

## Sheet: Figure 4b
Two pairs of semiflexible filaments
Force (pN)	Lifetime (s)	Lifetime error
4.2	2.86487	0.66
8.4	1.46381	0.22
12.6	1.3379	0.27
16.8	1.45005	0.35
21	1.71439	0.52
25.2	1.97484	0.66
29.4	1.82023	0.56
33.6	1.39781	0.38
37.8	1.13564	0.24
42	1.06356	0.26
46.2	1.02674	0.23
50.4	0.95573	0.25

## Sheet: Figure 4c
Two cross-linked pairs of semiflexible filaments
Force (pN)	Lifetime (s)	Lifetime error
4.2	2.71655	0.54
8.4	1.73971	0.37
12.6	1.63255	0.43
16.8	1.70346	0.61
21	1.77928	0.56
25.2	1.51309	0.36
29.4	1.37437	0.3
33.6	1.25657	0.25
37.8	1.10968	0.21
42	1.02156	0.23
46.2	0.95453	0.22
50.4	0.95859	0.24

[truncated: 18 more sheets: Supplementary Fig. 2, Supplementary Fig. 4, Supplementary Fig. 5, Supplementary Fig. 6, Supplementary Fig. 7, Supplementary Fig. 10, Supplementary Fig. 10 Panel C, Supplementary Fig.11 Left Panel, SupplementaryFig.11 Right Panel, Supplementary Fig. 12, Supplementary Fig. 13, Supplementary Fig. 14, Supplementary Fig. 15, Supplementary Fig. 16, Supplementary Fig. 17, Supplementary Fig. 18, Supplementary Fig. 19, Primers]
